# Supplementary material for: Altered expression of miRNAs and mRNAs reveals the potential regulatory role of miRNAs in the developmental process of early weaned goats
Source: PLoS One. 2019 Aug 8;14(8):e0220907. doi: 10.1371/journal.pone.0220907 (PMC6687162; doi:10.1371/journal.pone.0220907)
Supplement: S3 Table — (XLSX) [file pone.0220907.s006.xlsx]

## Sheet: S3 Table
	S3 Table Differential expression genes between weaned and control goats
	Gene_name	NR_Description	Fold change	log2FC(Weaned/Control)	P value
	LOC102171842	PREDICTED: uncharacterized protein LOC101403588 [Ceratotherium simum simum]	23.9176	4.58	0.00010693
	LOC108637852	PREDICTED: 2'-5'-oligoadenylate synthase 2 [Ovis aries]	16.5642	4.05	2.38e-16
	LOC108637853	PREDICTED: 2'-5'-oligoadenylate synthase 1-like isoform X2 [Bubalus bubalis]	15.3482	3.94	1.53e-44
	CRYBA4	Beta-crystallin A4, partial [Bos mutus]	15.0324	3.91	4.33e-05
	MMP2	72 kDa type IV collagenase precursor [Ovis aries]	14.0257	3.81	0.00155477
	LOC106502635	_	12.996	3.7	0.000391528
	ARR3	PREDICTED: arrestin-C [Capra hircus]	11.9588	3.58	0.000963265
	MGP	PREDICTED: matrix Gla protein isoform X2 [Pantholops hodgsonii]	10.3388	3.37	0.00320333
	PLCE1	PREDICTED: 1-phosphatidylinositol 4,5-bisphosphate phosphodiesterase epsilon-1 [Capra hircus]	8	3	0.0028695
	LOC102175585	PREDICTED: coiled-coil domain-containing protein 170-like [Capra hircus]	7.78124	2.96	0.00196465
	LOC106503008	_	7.67411	2.94	0.00100562
	LOC102186893	PREDICTED: 2'-5'-oligoadenylate synthase 2 isoform X2 [Pantholops hodgsonii]	7.56846	2.92	8.54e-60
	LOC108637966	hypothetical protein M91_16983, partial [Bos mutus]	7.01285	2.81	0.00342289
	IZUMO1	izumo sperm-egg fusion 1 precursor [Capra hircus]	6.86852	2.78	0.000137764
	LOC108636449	PREDICTED: bone marrow stromal antigen 2-like [Ovis aries]	6.40856	2.68	7.91e-12
	UNC45B	PREDICTED: protein unc-45 homolog B [Ovis aries]	6.32033	2.66	0.000560276
	ZSCAN12	PREDICTED: uncharacterized protein LOC101123591 [Ovis aries]	6.23332	2.64	0.000599222
	LOC102179011	PREDICTED: protein transport protein Sec24C-like isoform X2 [Maylandia zebra]	6.19026	2.63	1.24e-05
	MX2	myxovirus resistance 2 [Ovis aries]	5.81589	2.54	0
	ISG15	PREDICTED: ubiquitin-like protein ISG15 [Capra hircus]	5.65685	2.5	0
	LOC102191228	PREDICTED: uncharacterized protein C19orf57 homolog [Ovis aries]	5.54044	2.47	0.00162115
	CXCL10	interferon-gamma-inducible protein 10 precursor [Capra hircus]	5.02805	2.33	1.1e-258
	NTM	PREDICTED: neurotrimin isoform X1 [Chinchilla lanigera]	4.99332	2.32	0.000156781
	LOC102179101	PREDICTED: cysteine-rich PDZ-binding protein-like [Capra hircus]	4.92458	2.3	0.00302767
	ZNF485	PREDICTED: LOW QUALITY PROTEIN: zinc finger protein 485, partial [Capra hircus]	4.89056	2.29	0.00231514
	LOC106503930	PREDICTED: interferon alpha-inducible protein 27, mitochondrial-like isoform 1 [Ovis PREDICTED: interferon alpha-inducible pro	4.46915	2.16	1.28e-112
	LOC102178621	PREDICTED: histone H3.1-like [Galeopterus variegatus]	4.46915	2.16	0.00229788
	IFI6	PREDICTED: interferon alpha-inducible protein 6 [Pantholops hodgsonii]	4.43828	2.15	0
	LOC102179934	PREDICTED: uncharacterized protein LOC514734 [Bos taurus]	4.28709	2.1	0.00201741
	LOC108635072	PREDICTED: dedicator of cytokinesis protein 11 [Pantholops hodgsonii]	4.22807	2.08	0.00447016
	LOC108637854	_	4.19887	2.07	1.24e-262
	MIR150	_	4.14106	2.05	0.00118368
	MX1	RecName: Full=Interferon-induced GTP-binding protein Mx1; AltName: Full=Myxoma resistance protein 1; AltName: Full=Myxovirus resistance protein 1; AltName: Full=Oligod	3.91768	1.97	0
	LOC102174151	PREDICTED: small ubiquitin-related modifier 2-like [Balaenoptera acutorostrata scammoni]	3.86375	1.95	0.00427942
	LOC102177155	PREDICTED: protein slowmo homolog 2-like isoform X2 [Bos mutus]	3.83706	1.94	0.00366043
	LOC102190983	PREDICTED: LOW QUALITY PROTEIN: 2'-5'-oligoadenylate synthetase 3, 100kDa [Capra hircus]	3.81055	1.93	0
	HYDIN	PREDICTED: hydrocephalus-inducing protein homolog [Trichechus manatus latirostris]	3.70635	1.89	9.63e-13
	RTP4	PREDICTED: uncharacterized protein LOC102170912 [Capra hircus]	3.65533	1.87	1.97e-181
	AZIN2	antizyme inhibitor 2 [Capra hircus]	3.5801	1.84	0.00172109
	FOXS1	PREDICTED: forkhead box protein S1 isoform X1 [Bubalus bubalis]	3.50642	1.81	3.93e-240
	CASKIN1	TPA: CASK interacting protein 1 [Bos taurus]	3.50642	1.81	0.00279537
	LOC106502257	PREDICTED: S-antigen protein-like [Bos taurus]	3.45815	1.79	6.32e-10
	LOC108637511	Acetylcholine receptor subunit alpha-like protein [Cerapachys biroi]	3.45815	1.79	0.000840713
	LOC106502342	_	3.41054	1.77	0.000546866
	TMEM8C	transmembrane protein 8C [Bos PREDICTED: protein myomaker [Bos mutus]	3.41054	1.77	0.00083617
	LOC108634530	_	3.18215	1.67	7.54e-06
	MTMR7	PREDICTED: myotubularin-related protein 7 [Pantholops hodgsonii]	3.16017	1.66	0.0020271
	CAMK2B	PREDICTED: calcium/calmodulin-dependent protein kinase type II subunit beta isoform X1 [Bos taurus]	3.13834	1.65	0.00206229
	LOC108637518	PREDICTED: tigger transposable element-derived protein 1 [Pan troglodytes]	3.11666	1.64	7.41e-12
	DDX58	PREDICTED: probable ATP-dependent RNA helicase DDX58 [Capra hircus]	3.09513	1.63	0
	HES4	PREDICTED: transcription factor HES-4 isoform X3 [Bubalus bubalis]	3.09513	1.63	0
	AGRN	PREDICTED: agrin isoform X1 [Bos taurus]	3.07375	1.62	3.63e-59
	LOC108637963	hypothetical protein M91_03782 [Bos mutus]	3.07375	1.62	2.93e-05
	LOC108634808	PREDICTED: cationic amino acid transporter 3-like [Ovis aries]	3.07375	1.62	0.00161237
	LOC108636404	bone marrow stromal cell antigen 2B [Ovis aries]	3.05252	1.61	5.14e-174
	LOC108633467	PREDICTED: glutaredoxin-1-like [Capra hircus]	3.03143	1.6	0.00342148
	LOC108635898	PREDICTED: LOW QUALITY PROTEIN: uncharacterized protein LOC103192013 [Orycteropus afer afer]	2.9897	1.58	6.97e-05
	LOC102180290	PREDICTED: ubl carboxyl-terminal hydrolase 18-like isoform X1 [Pantholops hodgsonii]	2.94854	1.56	2.57e-234
	PADI6	PREDICTED: protein-arginine deiminase type-6 [Pantholops hodgsonii]	2.88786	1.53	1.14e-17
	RSAD2	PREDICTED: radical S-adenosyl methionine domain-containing protein 2 [Ovis aries]	2.80889	1.49	0
	DUSP15	PREDICTED: interferon regulatory factor 4 isoform X2 [Bos taurus]	2.78949	1.48	1.07e-99
	LOC102187924	PREDICTED: LOW QUALITY PROTEIN: zinc finger, CCHC domain containing 18 [Capra hircus]	2.78949	1.48	0.00386549
	ZBP1	PREDICTED: z-DNA-binding protein 1 [Capra hircus]	2.77022	1.47	0
	LOC108636111	PREDICTED: LOW QUALITY PROTEIN: apolipoprotein L2 [Bos taurus]	2.75108	1.46	0.00405363
	C21H14orf79	PREDICTED: uncharacterized protein C14orf79 homolog [Pantholops hodgsonii]	2.73208	1.45	2.01e-05
	KISS1	PREDICTED: metastasis-suppressor KiSS-1 [Bos taurus]	2.73208	1.45	0.00281606
	LOC102175340	PREDICTED: serine protease 42 [Capra hircus]	2.71321	1.44	0.00170101
	PMEL	PREDICTED: melanocyte protein PMEL [Capra hircus]	2.71321	1.44	0.0021288
	CMPK2	PREDICTED: UMP-CMP kinase 2, mitochondrial [Bos taurus]	2.69447	1.43	0
	IRF7	PREDICTED: interferon regulatory factor 7 [Bubalus bubalis]	2.67586	1.42	0
	SLIT1	PREDICTED: slit homolog 1 protein [Pantholops hodgsonii]	2.67586	1.42	1.62e-05
	CDKL4	PREDICTED: cyclin-dependent kinase-like 4 isoform 2 [Ovis aries]	2.67586	1.42	0.000547669
	IFI44L	PREDICTED: LOW QUALITY PROTEIN: interferon-induced protein 44-like [Capra hircus]	2.65737	1.41	0
	LRRC49	PREDICTED: LOW QUALITY PROTEIN: leucine-rich repeat-containing protein 49 [Pantholops hodgsonii]	2.60268	1.38	0.00156339
	LOC102172366	eukaryotic translation elongation factor 1 beta 2-like [Bos taurus]	2.58471	1.37	0.000303102
	FAM111B	PREDICTED: protein FAM111B isoform X1 [Capra hircus]	2.56685	1.36	1.13e-275
	KCNJ11	PREDICTED: ATP-sensitive inward rectifier potassium channel 11 [Capra hircus]	2.54912	1.35	0.000985335
	UPB1	PREDICTED: beta-ureidopropionase isoform 1 [Ovis aries]	2.53151	1.34	0.00052449
	CSMD1	PREDICTED: CUB and sushi domain-containing protein 1 [Orcinus orca]	2.49666	1.32	0.000401285
	LOC106503289	_	2.49666	1.32	0.0040723
	ASB14	PREDICTED: ankyrin repeat and SOCS box protein 14 [Capra hircus]	2.47942	1.31	9.96e-05
	LOC102179277	PREDICTED: placenta-specific gene 8 protein-like isoform X1 [Capra hircus]	2.44528	1.29	5.17e-112
	TSGA10IP	PREDICTED: LOW QUALITY PROTEIN: testis-specific protein 10-interacting protein [Capra hircus]	2.44528	1.29	0.000297573
	LOC102188507	PREDICTED: 60S ribosomal protein L35 [Monodelphis domestica]	2.44528	1.29	0.00264985
	DHX58	PREDICTED: probable ATP-dependent RNA helicase DHX58 isoform X1 [Capra hircus]	2.42839	1.28	0
	LOC102181790	PREDICTED: COMM domain-containing protein 6 isoform X1 [Bos taurus]	2.42839	1.28	2.12e-09
	SEMA3G	PREDICTED: semaphorin-3G isoform X1 [Bubalus bubalis]	2.42839	1.28	0.000548065
	C8H9orf43	PREDICTED: uncharacterized protein C9orf43 homolog [Capra hircus]	2.42839	1.28	0.00288794
	ZNF891	PREDICTED: zinc finger protein 891 [Capra hircus]	2.39496	1.26	0.000221354
	LOC108635155	PREDICTED: collagen alpha-1(I) chain-like [Bos taurus]	2.37841	1.25	0.00105392
	LOC102178261	PREDICTED: 60S ribosomal protein L27a-like, partial [Bubalus bubalis]	2.34567	1.23	0.000471405
	LOC102179822	PREDICTED: CD48 antigen-like, partial [Capra hircus]	2.34567	1.23	0.00233429
	C6H4orf48	PREDICTED: chromosome 6 open reading frame, human C4orf48 isoform X2 [Bos taurus]	2.32947	1.22	0.00177346
	LOC102169889	TRIM5 alpha [Capra hircus]	2.31338	1.21	0
	CAMKV	PREDICTED: CaM kinase-like vesicle-associated isoform X1 [Bos taurus]	2.31338	1.21	0.000181976
	IFI44	PREDICTED: interferon-induced protein 44 isoform X1 [Capra hircus]	2.2974	1.2	5.91e-285
	FKBP1B	PREDICTED: peptidyl-prolyl cis-trans isomerase FKBP1B isoform X2 [Mus musculus]	2.28153	1.19	0.00251892
	LOC108637264	PREDICTED: germinal center-associated signaling and motility-like protein-like, partial [Capra hircus]	2.28153	1.19	0.00423325
	C1H3orf33	PREDICTED: uncharacterized protein C3orf33 homolog isoform X1 [Bubalus bubalis]	2.26577	1.18	0.000857346
	FLT1	PREDICTED: vascular endothelial growth factor receptor 1 [Ovis aries]	2.26577	1.18	0.00144793
	XAF1	PREDICTED: LOW QUALITY PROTEIN: XIAP-associated factor 1 [Ovis aries]	2.25012	1.17	0
	LOC108637767	_	2.25012	1.17	9.87e-05
	ELAVL3	PREDICTED: ELAV-like protein 3 isoform X1 [Capra hircus]	2.25012	1.17	0.00471704
	LOC106503599	ras-associating and dilute domain-containing protein [Bos taurus]	2.23457	1.16	6.39e-10
	LOC106501751	interferon-induced transmembrane protein 1 (9-27) isoform 1 [Bos taurus]	2.21914	1.15	0
	LOC108637844	PREDICTED: apoptosis-inducing factor 3 [Ovis aries]	2.21914	1.15	2.19e-06
	OC90	PREDICTED: otoconin-90 [Capra hircus]	2.21914	1.15	0.000942256
	SLIT3	PREDICTED: slit homolog 3 protein, partial [Bos mutus]	2.20381	1.14	4.26e-05
	LOC102180655	PREDICTED: interferon-induced transmembrane protein 3-like [Capra hircus]	2.18859	1.13	6.44e-95
	TMPRSS2	PREDICTED: transmembrane protease serine 2 [Ovis aries]	2.18859	1.13	1.21e-50
	BST2	PREDICTED: bone marrow stromal antigen 2-like [Capra hircus]	2.17347	1.12	1.38e-59
	LOC102172805	PREDICTED: LOW QUALITY PROTEIN: probable exonuclease mut-7 homolog [Pantholops hodgsonii]	2.17347	1.12	6.82e-06
	TENM4	PREDICTED: teneurin-4 isoform X5 [Chlorocebus sabaeus]	2.17347	1.12	0.00284466
	LOC102180869	PREDICTED: espin isoform X5 [Chlorocebus sabaeus]	2.15846	1.11	0.00110857
	ZNF599	PREDICTED: zinc finger protein 599 [Capra hircus]	2.15846	1.11	0.00136129
	SULT2B1	PREDICTED: sulfotransferase family cytosolic 2B member 1 [Capra hircus]	2.15846	1.11	0.00419935
	DOK7	PREDICTED: protein Dok-7 [Ovis aries]	2.14355	1.1	0.00135699
	LOC108633894	PREDICTED: forkhead box protein L1 isoform X1 [Bos taurus]	2.14355	1.1	0.00346141
	FER1L5	PREDICTED: fer-1-like protein 5 isoform X1 [Bos taurus]	2.14355	1.1	0.00452355
	LOC108637996	PREDICTED: uncharacterized protein LOC102336874 [Pantholops hodgsonii]	2.12874	1.09	1.16e-11
	UTS2	PREDICTED: urotensin-2 isoform X2 [Capra hircus]	2.12874	1.09	4.3e-05
	HSF2BP	Heat shock factor 2-binding protein, partial [Bos mutus]	2.12874	1.09	0.000778825
	BAAT	PREDICTED: acyl-coenzyme A amino acid N-acyltransferase 2-like [Capra hircus]	2.12874	1.09	0.00364959
	TMEM17	PREDICTED: transmembrane protein 17 [Physeter catodon]	2.11404	1.08	0.000426329
	RNF213	PREDICTED: E3 ubiquitin-protein ligase RNF213 [Capra hircus]	2.09943	1.07	0
	SLFN11	PREDICTED: schlafen family member 11 [Capra hircus]	2.08493	1.06	0
	LOC108638249	_	2.07053	1.05	0
	LOC102172606	PREDICTED: apolipoprotein L3-like isoform X1 [Capra hircus]	2.07053	1.05	4.1e-45
	LOC108636417	_	2.07053	1.05	7.02e-07
	LOC102173562	PREDICTED: keratin, type I cytoskeletal 9-like [Pantholops hodgsonii]	2.07053	1.05	0.000105349
	TMEM255A	PREDICTED: protein FAM70A isoform 1 [Ovis aries]	2.07053	1.05	0.000164241
	SPINK7	PREDICTED: serine protease inhibitor Kazal-type 7 [Capra hircus]	2.07053	1.05	0.000501356
	RNLS	PREDICTED: renalase [Capra hircus]	2.07053	1.05	0.000719628
	LOC102168687	PREDICTED: interferon-induced protein with tetratricopeptide repeats 1 [Capra hircus]	2.05623	1.04	0
	TRANK1	PREDICTED: TPR and ankyrin repeat-containing protein 1 isoform X1 [Bubalus bubalis]	2.04202	1.03	0
	TRPV4	PREDICTED: transient receptor potential cation channel subfamily V member 4 isoform X1 [Pantholops hodgsonii]	2.02792	1.02	4.09e-14
	ZNFX1	PREDICTED: NFX1-type zinc finger-containing protein 1 [Capra hircus]	2.01391	1.01	0
	ISG20	PREDICTED: interferon-stimulated gene 20 kDa protein [Capra hircus]	2.01391	1.01	4.37e-137
	LOC102186026	_	2.01391	1.01	0.000753627
	LOC102175610	PREDICTED: cytochrome c oxidase subunit 7A1, mitochondrial-like [Bubalus bubalis]	2	1	2.09e-12
	LOC108637389	_	2	1	0.00315196
	LOC108635078	PREDICTED: collagen alpha-1(I) chain-like [Bos taurus]	2	1	0.000625957
	FOS	proto-oncogene c-Fos [Ovis PREDICTED: proto-oncogene c-Fos [Capra hircus]	0.5	-1	3.16e-111
	COLQ	PREDICTED: acetylcholinesterase collagenic tail peptide-like isoform X4 [Bubalus bubalis]	0.496546	-1.01	2.45e-14
	PDLIM1	PREDICTED: PDZ and LIM domain protein 1-like [Pantholops hodgsonii]	0.496546	-1.01	2.51e-07
	NETO2	PREDICTED: neuropilin and tolloid-like protein 2-like isoform X1 [Sus scrofa]	0.493116	-1.02	6.89e-75
	DPYSL3	PREDICTED: dihydropyrimidinase-related protein 3 isoform X1 [Bubalus bubalis]	0.493116	-1.02	5.1e-14
	PTRF	PREDICTED: polymerase I and transcript release factor isoform X1 [Bos mutus]	0.493116	-1.02	5.72e-09
	ADGRE1	PREDICTED: EGF-like module-containing mucin-like hormone receptor-like 1 [Ovis aries]	0.493116	-1.02	1.63e-39
	LOC106503831	PREDICTED: IQ motif and SEC7 domain-containing protein 2 isoform X1 [Bos taurus]	0.493116	-1.02	1.27e-14
	PTPRO	PREDICTED: receptor-type tyrosine-protein phosphatase O isoform X1 [Bos mutus]	0.493116	-1.02	8.26e-09
	EPS8	PREDICTED: epidermal growth factor receptor kinase substrate 8 isoform X2 [Bubalus bubalis]	0.48971	-1.03	1.24e-27
	ANK3	PREDICTED: ankyrin-3 isoform X9 [Homo sapiens]	0.48971	-1.03	4.58e-17
	PFKM	PREDICTED: 6-phosphofructokinase, muscle type isoform X1 [Pantholops hodgsonii]	0.48971	-1.03	2.74e-08
	EMILIN1	PREDICTED: EMILIN-1 [Pantholops hodgsonii]	0.48971	-1.03	0.000140058
	SLC6A4	PREDICTED: sodium-dependent serotonin transporter isoform X1 [Capra hircus]	0.48971	-1.03	6.28e-90
	ADAM22	PREDICTED: disintegrin and metalloproteinase domain-containing protein 22 isoform X4 [Mus musculus]	0.48971	-1.03	0.000986661
	BCL2L1	Bcl2-like 1, isoform CRA_c [Mus musculus]	0.486327	-1.04	0
	LOC102171393	PREDICTED: LOW QUALITY PROTEIN: DnaJ (Hsp40) homolog, subfamily C, member 5 [Capra hircus]	0.486327	-1.04	1.15e-10
	RAB26	ras-related protein Rab-26 [Bos RAB26_BOVIN RecName: Full=Ras-related protein Rab-26 [Bos taurus]	0.482968	-1.05	0.00237295
	TMEM8A	PREDICTED: transmembrane protein 8A [Bubalus bubalis]	0.479632	-1.06	5.36e-96
	CHAC2	PREDICTED: cation transport regulator-like protein 2 isoform X1 [Capra hircus]	0.479632	-1.06	2.17e-71
	GPRC5C	PREDICTED: G-protein coupled receptor family C group 5 member C isoform X1 [Bos taurus]	0.476319	-1.07	2.26e-16
	NACC2	nucleus accumbens-associated protein 2 [Bos taurus]	0.473029	-1.08	6.63e-44
	DLC1	PREDICTED: rho GTPase-activating protein 7 isoform X1 [Capra hircus]	0.473029	-1.08	5.68e-13
	FIGNL2	putative fidgetin-like protein 2 [Bos taurus]	0.473029	-1.08	0.000300173
	CALD1	PREDICTED: non-muscle caldesmon isoform X1 [Bos taurus]	0.469761	-1.09	0
	LOC108635237	PREDICTED: sialic acid-binding Ig-like lectin 5-like [Ovis aries]	0.469761	-1.09	1.44e-05
	FMN1	PREDICTED: formin-1 isoform X1 [Pantholops hodgsonii]	0.469761	-1.09	5.99e-05
	B4GALNT1	PREDICTED: beta-1,4 N-acetylgalactosaminyltransferase 1 isoform X1 [Capra hircus]	0.469761	-1.09	0.00285553
	MARCO	PREDICTED: macrophage receptor MARCO [Ovis aries]	0.463294	-1.11	0.000558686
	LMNA	PREDICTED: prelamin-A/C [Saimiri boliviensis boliviensis]	0.460094	-1.12	3.41e-173
	FAM65C	PREDICTED: protein FAM65C isoform X1 [Bos taurus]	0.460094	-1.12	1.6e-09
	LOC102180556	PREDICTED: serpin B3-like [Capra hircus]	0.460094	-1.12	0.000264017
	ABCG2	ATP-binding cassette, sub-family G (WHITE), member 2 [Capra hircus]	0.456916	-1.13	0.00374355
	KLF4	PREDICTED: Krueppel-like factor 4 isoform X1 [Bos taurus]	0.450625	-1.15	1.61e-52
	LOC102180520	PREDICTED: proteoglycan 3-like [Ovis aries]	0.450625	-1.15	7.22e-05
	GUCY1A3	PREDICTED: guanylate cyclase soluble subunit alpha-1-like isoform X1 [Capra hircus]	0.447513	-1.16	3.86e-09
	TMCC2	PREDICTED: transmembrane and coiled-coil domains protein 2 isoform X1 [Bubalus bubalis]	0.444421	-1.17	1.26e-215
	CIDEC	PREDICTED: cell death activator CIDE-3 isoform X1 [Capra hircus]	0.441351	-1.18	3.82e-19
	KCNH6	PREDICTED: potassium voltage-gated channel subfamily H member 6 isoform X3 [Bubalus bubalis]	0.441351	-1.18	1.75e-08
	TEK	PREDICTED: angiopoietin-1 receptor isoform X1 [Capra hircus]	0.441351	-1.18	0.000293072
	RGS20	PREDICTED: regulator of G-protein signaling 20 isoform X1 [Capra hircus]	0.438303	-1.19	0.000117028
	LOC102174593	PREDICTED: geranylgeranyl transferase type-2 subunit beta isoform X1 [Python bivittatus]	0.438303	-1.19	0.000708208
	TSKS	PREDICTED: testis-specific serine kinase substrate isoform X1 [Pantholops hodgsonii]	0.438303	-1.19	0.00164074
	LCN2	PREDICTED: neutrophil gelatinase-associated lipocalin [Ovis aries]	0.435275	-1.2	6.85e-61
	THBD	thrombomodulin precursor [Bos TPA: thrombomodulin [Bos taurus]	0.432269	-1.21	1.14e-21
	TMOD1	PREDICTED: tropomodulin-1 isoform X1 [Capra hircus]	0.432269	-1.21	4.63e-08
	TMTC1	PREDICTED: transmembrane and TPR repeat-containing protein 1 isoform 2 [Ovis aries]	0.432269	-1.21	0.000611797
	DAB2	PREDICTED: disabled homolog 2 isoform 1 [Ovis aries]	0.432269	-1.21	0.00227641
	PGLYRP1	PREDICTED: peptidoglycan recognition protein 1 [Ovis aries]	0.429283	-1.22	0
	PDE11A	PREDICTED: dual 3',5'-cyclic-AMP and -GMP phosphodiesterase 11A isoform X1 [Capra hircus]	0.429283	-1.22	1.83e-70
	PID1	phosphotyrosine interaction domain containing 1 [Capra hircus]	0.429283	-1.22	1.73e-12
	LOC102179014	hypothetical protein, partial [[Eubacterium]	0.429283	-1.22	0.000124702
	PHOSPHO1	PREDICTED: phosphoethanolamine/phosphocholine phosphatase isoform X1 [Pantholops hodgsonii]	0.426317	-1.23	8.86e-208
	LOC108638637	_	0.426317	-1.23	2.12e-185
	QPCT	PREDICTED: glutaminyl-peptide cyclotransferase [Bos mutus]	0.426317	-1.23	0.00186306
	VLDLR	PREDICTED: very low-density lipoprotein receptor isoform X4 [Macaca fascicularis]	0.423373	-1.24	3.11e-11
	LOC108633802	PREDICTED: serpin B4-like [Ovis aries]	0.423373	-1.24	1.41e-10
	ARHGAP5	PREDICTED: rho GTPase-activating protein 5 [Ovis aries]	0.420448	-1.25	2.58e-74
	MYLK	PREDICTED: myosin light chain kinase, smooth muscle isoform X1 [Bubalus bubalis]	0.420448	-1.25	1.24e-23
	ARHGEF37	PREDICTED: rho guanine nucleotide exchange factor 37 [Capra hircus]	0.420448	-1.25	0.000158987
	LOC102182016	PREDICTED: protocadherin-19 isoform 1 [Bos taurus]	0.420448	-1.25	0.00370067
	SH3BGRL2	PREDICTED: uncharacterized protein LOC102407373 [Bubalus bubalis]	0.417544	-1.26	9.32e-121
	ITGA9	integrin alpha-9 precursor [Bos taurus]	0.41466	-1.27	6.01e-16
	LAPTM4B	PREDICTED: lysosomal-associated transmembrane protein 4B-like [Bubalus bubalis]	0.411796	-1.28	5.59e-14
	SLC7A8	PREDICTED: large neutral amino acids transporter small subunit 2 isoform X1 [Capra hircus]	0.411796	-1.28	0.00254442
	LOC102173224	PREDICTED: cationic amino acid transporter 3-like isoform X1 [Bubalus bubalis]	0.411796	-1.28	0.00411493
	TRIM10	PREDICTED: tripartite motif-containing protein 10 isoform X1 [Capra hircus]	0.406126	-1.3	5.93e-69
	LOC102177175	PREDICTED: trophoblast Kunitz domain protein 1-like isoform X1 [Capra hircus]	0.406126	-1.3	5.02e-39
	GJA5	PREDICTED: gap junction alpha-5 protein [Capra hircus]	0.406126	-1.3	2.5e-05
	PTGIR	PREDICTED: prostacyclin receptor isoform X1 [Bos taurus]	0.400535	-1.32	3.79e-06
	SYNPO2	PREDICTED: synaptopodin-2 isoform X1 [Capra hircus]	0.400535	-1.32	0.00116087
	LOC102179411	PREDICTED: WAP four-disulfide core domain protein 18-like [Odobenus rosmarus divergens]	0.389582	-1.36	2.08e-05
	PHOX2A	paired mesoderm homeobox protein 2A [Bos taurus]	0.389582	-1.36	0.000414177
	RETN	PREDICTED: resistin [Capra hircus]	0.386891	-1.37	2.71e-31
	ASS1	PREDICTED: argininosuccinate synthase [Capra hircus]	0.384219	-1.38	0.000276264
	LOC102184299	PREDICTED: serpin B4-like [Ovis aries]	0.381565	-1.39	9.27e-91
	FMO2	PREDICTED: dimethylaniline monooxygenase [N-oxide-forming]	0.381565	-1.39	1.69e-34
	SLFN14	PREDICTED: schlafen family member 14 [Capra hircus]	0.381565	-1.39	3.87e-30
	CNRIP1	CB1 cannabinoid receptor-interacting protein 1 [Bos taurus]	0.376312	-1.41	0.00124991
	NOS1	PREDICTED: LOW QUALITY PROTEIN: nitric oxide synthase, brain [Ovis aries]	0.373712	-1.42	0.00427331
	NAV3	PREDICTED: neuron navigator 3 isoform X1 [Capra hircus]	0.373712	-1.42	0.00443885
	LOC108633803	PREDICTED: serpin B4-like [Ovis aries]	0.371131	-1.43	4.95e-32
	DYRK3	TPA: ual-specificity tyrosine-(Y)-phosphorylation regulated kinase 3 [Bos taurus]	0.371131	-1.43	1.65e-15
	RAI2	PREDICTED: retinoic acid-induced protein 2 isoform X2 [Bubalus bubalis]	0.371131	-1.43	4.19e-10
	LOC102175177	PREDICTED: vascular cell adhesion protein 1-like isoform X1 [Capra hircus]	0.366021	-1.45	3.2e-05
	YPEL4	PREDICTED: protein yippee-like 4 [Cavia porcellus]	0.358489	-1.48	2.86e-18
	GPX2	glutathione peroxidase 2 [Bos TPA: glutathione peroxidase 2 [Bos taurus]	0.356013	-1.49	1.37e-05
	CCL27	C-C motif chemokine 27, partial [Bos mutus]	0.356013	-1.49	0.000179296
	LOC102180785	PREDICTED: proteoglycan 3-like [Ovis aries]	0.348686	-1.52	5.09e-10
	DGKH	PREDICTED: diacylglycerol kinase eta isoform X1 [Lipotes vexillifer]	0.348686	-1.52	2.05e-07
	AHSP	PREDICTED: alpha-hemoglobin-stabilizing protein isoform X1 [Bubalus bubalis]	0.346277	-1.53	1.89e-06
	RBPMS2	PREDICTED: RNA-binding protein with multiple splicing 2 [Lipotes vexillifer]	0.343885	-1.54	1.49e-45
	MIR374B	_	0.343885	-1.54	0.00294249
	LOC108638214	PREDICTED: uncharacterized protein LOC101120178 [Ovis aries]	0.339151	-1.56	0.000504734
	ZNF423	mKIAA0760 protein [Mus musculus]	0.334482	-1.58	0.00194364
	LOC106503014	_	0.327598	-1.61	2.78e-10
	LTF	lactoferrin [Capra hircus]	0.325335	-1.62	1.82e-267
	S100A14	PREDICTED: protein S100-A14 [Ovis aries]	0.325335	-1.62	3.58e-05
	RAB3IL1	PREDICTED: guanine nucleotide exchange factor for Rab-3A isoform X6 [Bos taurus]	0.320856	-1.64	0.000337698
	CACNA1D	PREDICTED: voltage-dependent L-type calcium channel subunit alpha-1D isoform X2 [Capra hircus]	0.312083	-1.68	0.0029551
	TAGLN	PREDICTED: LOW QUALITY PROTEIN: transgelin [Oryctolagus cuniculus]	0.307786	-1.7	3.34e-08
	LOC102175573	proteoglycan 3 precursor [Bos PREDICTED: proteoglycan 3 isoform X1 [Bos taurus]	0.307786	-1.7	0.000245837
	LOC102175113	PREDICTED: cathepsin G-like isoform X1 [Capra hircus]	0.30566	-1.71	2.69e-07
	GNAL	PREDICTED: guanine nucleotide-binding protein G(olf) subunit alpha isoform X1 [Bos PREDICTED: guanine nucleotide-binding prot	0.30566	-1.71	0.000314608
	MMP9	matrix metalloproteinase-9 [Capra hircus]	0.29937	-1.74	6.48e-68
	ATP2B3	PREDICTED: plasma membrane calcium-transporting ATPase 3 isoform X7 [Bubalus bubalis]	0.29937	-1.74	0.00106714
	MMRN1	PREDICTED: multimerin-1 isoform X1 [Capra hircus]	0.297302	-1.75	0.000170232
	ERMAP	PREDICTED: erythroid membrane-associated protein isoform X1 [Bubalus bubalis]	0.295248	-1.76	5.43e-05
	LOC102191827	PREDICTED: cationic amino acid transporter 3-like [Bos taurus]	0.291183	-1.78	5.24e-05
	NCAM1	PREDICTED: neural cell adhesion molecule 1 isoform X1 [Capra hircus]	0.285191	-1.81	0.0026362
	LOC102175876	Hemoglobin subunit beta, partial [Bos mutus]	0.281265	-1.83	0
	OLFM4	PREDICTED: olfactomedin-4 [Pantholops hodgsonii]	0.273573	-1.87	0.000105951
	CFAP161	PREDICTED: uncharacterized protein C15orf26 homolog isoform X1 [Capra hircus]	0.269807	-1.89	3.26e-06
	SH3BGR	PREDICTED: SH3 domain-binding glutamic acid-rich protein isoform X1 [Capra hircus]	0.269807	-1.89	3.09e-05
	ICAM4	PREDICTED: intercellular adhesion molecule 4 [Bos taurus]	0.269807	-1.89	5.38e-05
	LOC102177789	PREDICTED: multidrug resistance-associated protein 4 [Bos taurus]	0.269807	-1.89	0.00261834
	MUSTN1	PREDICTED: musculoskeletal embryonic nuclear protein 1 [Ovis aries]	0.267943	-1.9	1.49e-07
	LOC108635449	thrombomodulin precursor [Canis lupus familiaris]	0.267943	-1.9	8.73e-05
	HTR2A	PREDICTED: 5-hydroxytryptamine receptor 2A [Bos mutus]	0.266093	-1.91	0.00329349
	ALPL	PREDICTED: alkaline phosphatase, tissue-nonspecific isozyme [Pantholops hodgsonii]	0.264255	-1.92	6.25e-120
	LOC102174648	PREDICTED: cathepsin G isoform X1 [Capra hircus]	0.262429	-1.93	9.54e-20
	CPLX2	complexin-2 [Homo sapiens]	0.25	-2	0.000218631
	COL4A1	TPA: collagen alpha-1(IV) chain [Bos taurus]	0.25	-2	0.00226846
	RBM46	PREDICTED: probable RNA-binding protein 46 isoform X1 [Capra hircus]	0.25	-2	0.00329094
	TCN1	PREDICTED: transcobalamin-1 isoform X1 [Capra hircus]	0.248273	-2.01	2.02e-26
	ST5	PREDICTED: suppression of tumorigenicity 5 protein isoform X1 [Bos taurus]	0.243164	-2.04	5.2e-12
	BAC7.5	Bac7.5 protein precursor [Capra Bac7.5 protein [Capra hircus]	0.241484	-2.05	5.62e-120
	GPR62	PREDICTED: probable G-protein coupled receptor 62 isoform X2 [Bos taurus]	0.234881	-2.09	0.00266519
	PODXL2	PREDICTED: podocalyxin-like protein 2 [Bubalus bubalis]	0.231647	-2.11	7.82e-52
	LOC102187779	PREDICTED: multidrug resistance-associated protein 4-like, partial [Capra hircus]	0.230047	-2.12	0.00115057
	ALDH1A3	PREDICTED: aldehyde dehydrogenase family 1 member A3 [Orcinus orca]	0.22688	-2.14	0.00477639
	HEMGN	PREDICTED: hemogen [Capra hircus]	0.225313	-2.15	3.95e-37
	PDE6A	PREDICTED: rod cGMP-specific 3',5'-cyclic phosphodiesterase subunit alpha isoform X1 [Capra hircus]	0.222211	-2.17	0.00150932
	CD177	PREDICTED: CD177 antigen isoform X1 [Capra hircus]	0.220676	-2.18	1.9e-18
	MPO	myeloperoxidase precursor [Capra hircus]	0.217638	-2.2	2.43e-66
	ATPIF1	PREDICTED: ATPase inhibitor, mitochondrial [Pantholops hodgsonii]	0.216134	-2.21	0
	MAP34-B	MAP34-B protein precursor [Capra hircus]	0.213159	-2.23	2.27e-68
	MAP28	MAP28 protein precursor [Capra MAP28 protein [Capra hircus]	0.211686	-2.24	4.65e-62
	ALB	PREDICTED: serum albumin [Capra hircus]	0.20733	-2.27	2.1e-05
	MS4A3	PREDICTED: membrane-spanning 4-domains subfamily A member 3 [Pantholops hodgsonii]	0.205898	-2.28	1.74e-06
	RHAG	PREDICTED: ammonium transporter Rh type A [Capra hircus]	0.194791	-2.36	4.4e-07
	LOC102170003	PREDICTED: cathelicidin-2-like [Capra hircus]	0.193446	-2.37	5.22e-67
	CD5L	PREDICTED: deleted in malignant brain tumors 1 protein-like [Capra hircus]	0.192109	-2.38	4.12e-12
	AGP	alpha-1 acid glycoprotein [Capra ibex]	0.190782	-2.39	0.00166533
	LOC102176354	PREDICTED: haptoglobin [Capra hircus]	0.188156	-2.41	0
	ACTG2	hypothetical protein CB1_000252031 [Camelus ferus]	0.183011	-2.45	1.95e-17
	LOC102190580	PREDICTED: ribonuclease H1 isoform X2 [Bubalus bubalis]	0.180491	-2.47	0.00129648
	LOC102173859	PREDICTED: multidrug resistance-associated protein 4-like [Capra hircus]	0.176777	-2.5	3.65e-26
	SAMD14	PREDICTED: sterile alpha motif domain-containing protein 14 isoform X1 [Bos taurus]	0.176777	-2.5	0.000552537
	CRISP3	cysteine-rich secretory protein 3 precursor [Capra hircus]	0.175556	-2.51	2.39e-05
	SLC17A7	vesicular glutamate transporter 1 [Bos taurus]	0.171943	-2.54	8.18e-10
	PRTN3	PREDICTED: myeloblastin [Bos PREDICTED: myeloblastin [Bos taurus]	0.170755	-2.55	4.01e-51
	COL1A1	PREDICTED: collagen alpha-1(I) chain-like [Pantholops hodgsonii]	0.167241	-2.58	1.1e-05
	EPB42	PREDICTED: erythrocyte membrane protein band 4.2 [Capra hircus]	0.163799	-2.61	2.02e-37
	LOC108634066	hypothetical protein AURANDRAFT_71268, partial [Aureococcus anophagefferens]	0.161544	-2.63	1.81e-05
	AQP1	Aquaporin-1, partial [Bos mutus]	0.15932	-2.65	1.69e-43
	STMN2	PREDICTED: stathmin-2 [Trichechus manatus latirostris]	0.15932	-2.65	1.71e-09
	HS6ST2	PREDICTED: heparan-sulfate 6-O-sulfotransferase 2 isoform 3 [Ovis aries]	0.153893	-2.7	0.000265882
	AZU1	PREDICTED: myeloblastin-like isoform X2 [Capra hircus]	0.149685	-2.74	8.9e-124
	SMIM6	PREDICTED: small integral membrane protein 6 [Capra hircus]	0.148651	-2.75	1.8e-09
	KEL	PREDICTED: kell blood group glycoprotein [Capra hircus]	0.146604	-2.77	7.91e-05
	HES2	transcription factor HES-2 isoform 1 [Bos taurus]	0.142595	-2.81	0.000877999
	PKD2L1	PREDICTED: LOW QUALITY PROTEIN: polycystic kidney disease 2-like 1 protein [Capra hircus]	0.142595	-2.81	0.00252345
	SERPINA11	PREDICTED: serpin A11 isoform X1 [Capra hircus]	0.142595	-2.81	0.00456375
	PHF24	PREDICTED: protein KIAA1045 homolog [Capra hircus]	0.142595	-2.81	0.00469924
	LOC102169231	PREDICTED: cathelicidin-1-like isoform X1 [Capra hircus]	0.137738	-2.86	9.42e-57
	PTX3	PREDICTED: pentraxin-related protein PTX3 [Ovis aries]	0.136787	-2.87	0
	LOC102170538	PREDICTED: proteoglycan 3-like [Capra hircus]	0.133046	-2.91	1.19e-05
	TFF2	PREDICTED: trefoil factor 2 [Ovis aries]	0.128514	-2.96	1.51e-30
	LOC102182534	PREDICTED: phosphatidylcholine transfer protein [Capra hircus]	0.125	-3	3.92e-11
	LOC102169183	PREDICTED: major allergen Equ c 1-like [Ovis aries]	0.125	-3	0.00385234
	LOC102172271	PREDICTED: myelin and lymphocyte protein-like [Bos mutus]	0.123279	-3.02	7.39e-168
	ACTA2	PREDICTED: actin, aortic smooth muscle isoform X2 [Equus caballus]	0.122428	-3.03	1.23e-15
	LOC102173852	PREDICTED: brain ribonuclease-like [Capra hircus]	0.121582	-3.04	0.000101454
	LOC102184379	PREDICTED: myeloid-associated differentiation marker-like [Pantholops hodgsonii]	0.120742	-3.05	1.54e-06
	LOC102188783	PREDICTED: pancreatic trypsin inhibitor-like [Capra hircus]	0.118257	-3.08	0.00268949
	NPY1R	PREDICTED: neuropeptide Y receptor type 1 [Ovis aries]	0.11744	-3.09	0.0030179
	LOC102176764	PREDICTED: ribosomal L1 domain-containing protein 1 [Ovis aries]	0.115023	-3.12	0.00322014
	SLC44A4	PREDICTED: choline transporter-like protein 4 isoform X1 [Capra hircus]	0.111105	-3.17	0.00361857
	LOC102173649	PREDICTED: glutathione peroxidase 7 [Leptonychotes weddellii]	0.111105	-3.17	0.00446569
	LOC102173049	PREDICTED: 15 kDa protein B-like [Capra hircus]	0.107321	-3.22	1.21e-75
	LOC102181920	PREDICTED: transmembrane protein 180-like [Capra hircus]	0.107321	-3.22	0.00237958
	LGI4	PREDICTED: leucine-rich repeat LGI family member 4 [Pantholops hodgsonii]	0.105112	-3.25	0.00015091
	LOC102173020	PREDICTED: mitochondrial import inner membrane translocase subunit Tim8 A-like [Bubalus bubalis]	0.104386	-3.26	0.00442282
	IGFBP6	insulin-like growth factor binding protein 6 [Capra hircus]	0.102238	-3.29	0.00377919
	LOC102170799	PREDICTED: short palate, lung and nasal epithelium carcinoma-associated protein 2B-like, partial [Capra hircus]	0.101532	-3.3	1.64e-13
	LOC102174239	PREDICTED: mitochondrial nucleoid factor 1 [Bos taurus]	0.10083	-3.31	0.00427922
	LOC102171106	PREDICTED: cathelin-related peptide SC5-like [Capra hircus]	0.100134	-3.32	1.73e-23
	LOC106502686	prostaglandin-H2 D-isomerase precursor [Ovis aries]	0.098073	-3.35	0.000951873
	LOC102186172	PREDICTED: hemoglobin subunit theta-1 [Bos mutus]	0.0973956	-3.36	5.32e-12
	LOC102181340	PREDICTED: myeloid-associated differentiation marker-like [Bos mutus]	0.0973956	-3.36	0.0027291
	TCF21	PREDICTED: transcription factor 21 [Capra hircus]	0.0967228	-3.37	0.00209928
	DMTN	PREDICTED: dematin isoform X1 [Capra hircus]	0.0953912	-3.39	6.84e-63
	CNGB1	PREDICTED: cyclic nucleotide-gated cation channel beta-1 [Capra hircus]	0.0908733	-3.46	0.00126942
	HOXC9	homeobox C9, isoform CRA_b [Mus musculus]	0.0883883	-3.5	0.000706308
	LOC108637515	_	0.0871715	-3.52	0.000394106
	LOC102170454	PREDICTED: solute carrier family 2, facilitated glucose transporter member 3-like [Capra hircus]	0.0859714	-3.54	0.000209752
	LOC102176710	PREDICTED: hemoglobin fetal subunit beta-like [Bubalus bubalis]	0.0853775	-3.55	0
	SOX6	PREDICTED: transcription factor SOX-6 isoform X3 [Bos taurus]	0.0853775	-3.55	7.28e-27
	SEMA6B	PREDICTED: semaphorin-6B [Orcinus orca]	0.0836205	-3.58	1.97e-06
	LOC102169326	PREDICTED: LOW QUALITY PROTEIN: cationic amino acid transporter 3-like [Bos taurus]	0.0802141	-3.64	3.18e-06
	LOC102176726	keratin 33B [Ovis aries]	0.0791098	-3.66	3.78e-05
	LOC106503912	PREDICTED: galectin-9-like [Bos mutus]	0.0785633	-3.67	2.88e-105
	EPOR	PREDICTED: erythropoietin receptor isoform X1 [Bubalus bubalis]	0.0769465	-3.7	8.59e-05
	LOC102183874	PREDICTED: solute carrier family 22 member 3-like isoform X1 [Pantholops hodgsonii]	0.072293	-3.79	0
	HBM	PREDICTED: hemoglobin subunit mu [Ovis aries]	0.0712977	-3.81	0
	HRCT1	PREDICTED: histidine-rich carboxyl terminus protein 1 [Capra hircus]	0.0698304	-3.84	1.57e-30
	CLCN1	PREDICTED: chloride channel protein 1 [Capra hircus]	0.0665231	-3.91	0.0012528
	HBBC	PREDICTED: hemoglobin subunit beta-C-like [Capra hircus]	0.0656073	-3.93	0
	SLC4A1	PREDICTED: band 3 anion transport protein isoform 1 [Ovis aries]	0.0656073	-3.93	0
	LOC102182615	PREDICTED: LOW QUALITY PROTEIN: hemoglobin subunit beta-like [Capra hircus]	0.0638133	-3.97	1.92e-05
	LOC108635661	PREDICTED: T-lymphocyte surface antigen Ly-9-like [Capra hircus]	0.0625	-4	0.000422122
	LOC102168680	RecName: Full=Hemoglobin subunit alpha-1/2; AltName: Full=Alpha-1/2-globin; AltName: Full=Hemoglobin alpha-1/2 chain [Ammotragus lervia]	0.059954	-4.06	0
	SPTA1	PREDICTED: spectrin alpha chain, erythrocytic 1 [Capra hircus]	0.0587202	-4.09	1.04e-39
	STUM	PREDICTED: uncharacterized membrane protein C1orf95 homolog isoform X1 [Bos taurus]	0.0587202	-4.09	0.000297392
	LOC108638256	PREDICTED: galectin-9-like [Bos mutus]	0.0583146	-4.1	0
	LOC102190981	PREDICTED: lymphotactin [Capra hircus]	0.0575117	-4.12	0.000115789
	RHCE	PREDICTED: RH-like protein [Capra hircus]	0.0571145	-4.13	3.39e-13
	LOC102187672	PREDICTED: galectin-9B-like [Pantholops hodgsonii]	0.0563282	-4.15	0
	LOC102168959	II alpha globin [Capra hircus]	0.0514744	-4.28	0
	DUSP26	PREDICTED: dual specificity protein phosphatase 26 isoform X2 [Pantholops hodgsonii]	0.0483614	-4.37	1.06e-220
	LOC108633873	RecName: Full=Hemoglobin subunit zeta; AltName: Full=Hemoglobin zeta chain; AltName: alpha-globin [Capra hircus]	0.0448111	-4.48	1.42e-07
	TNNT1	troponin T, slow skeletal muscle [Bos taurus]	0.0445016	-4.49	5.3e-07
	LOC102175435	PREDICTED: cationic amino acid transporter 3-like [Pantholops hodgsonii]	0.0423939	-4.56	3.22e-90
	ALAS2	PREDICTED: 5-aminolevulinate synthase, erythroid-specific, mitochondrial isoform X1 [Capra hircus]	0.0392817	-4.67	0
	LOC102187127	PREDICTED: galectin-9-like, partial [Capra hircus]	0.0332616	-4.91	0
	C25H19orf33	PREDICTED: immortalization up-regulated protein [Bubalus bubalis]	0.0287559	-5.12	0.00277573
	DDO	PREDICTED: D-aspartate oxidase isoform X1 [Capra hircus]	0.0260965	-5.26	2.93e-103
	LOC108633874	PREDICTED: hemoglobin subunit zeta-like [Bubalus bubalis]	0.0259162	-5.27	5.62e-22
	CNN1	PREDICTED: calponin-1 [Chlorocebus sabaeus]	0.0238478	-5.39	1.04e-09
	DES	PREDICTED: desmin [Macaca fascicularis]	0.0185814	-5.75	1.68e-17
	Weaned：post-weaning goats
	Control: pre-weaning goats
	FC:fold change
